# Supplementary material for: Reduction in malaria burden following the introduction of indoor residual spraying in areas protected by long-lasting insecticidal nets in Western Kenya, 2016–2018
Source: PLoS One. 2022 Apr 20;17(4):e0266736. doi: 10.1371/journal.pone.0266736 (PMC9020686; doi:10.1371/journal.pone.0266736)
Supplement: S1 Dataset — (XLSX) [file pone.0266736.s001.xlsx]

## Sheet: CombinedDataMonthly
Year	Month	timemonth	StudyArm	StudyPeriod	Under5OPDvists	OVer5OPDvists	ALLOPDvisits	MOH 204AUnder5	MOH 204AOver5	Total tested <5	Total positive<5	Total tested>5	Total positive >5	Overallsuspected cases	Overalltested	Overallpos	Overall Catchement Pop	Catchment pop<5	Catchment pop>5	Annual incidnceOverall	AnnualIncidences<5	AnnualIncidences>5	Proportion<5	Proportion>5	Overallproportion	TPR<5	TPR>5	OverallTPR
2016	Feb	201602	1	0	390	1386	1776	152	480	610	152	825	510	632	1435	662	10691	2074	8617	359.835	551.591	313.682	38.9744	34.632	35.5856	24.918	61.8182	46.1324
2016	Mar	201603	1	0	349	1203	1552	166	476	591	166	703	409	642	1294	575	10691	2074	8617	359.835	551.591	313.682	47.5645	39.5677	41.366	28.088	58.1792	44.4359
2016	Apr	201604	1	0	218	741	959	84	227	310	104	551	252	311	861	356	10691	2074	8617	359.835	551.591	313.682	38.5321	30.6343	32.4296	33.5484	45.735	41.3473
2016	May	201605	1	0	223	1231	1454	87	315	644	82	322	153	402	966	235	10691	2074	8617	359.835	551.591	313.682	39.0135	25.589	27.6479	12.7329	47.5155	24.3271
2016	Jun	201606	1	0	245	931	1176	114	337	546	142	632	337	451	1178	479	10691	2074	8617	359.835	551.591	313.682	46.5306	36.1976	38.3503	26.0073	53.3228	40.6621
2016	Jul	201607	1	0	285	821	1106	99	331	386	136	815	338	430	1201	474	10691	2074	8617	359.835	551.591	313.682	34.7368	40.3167	38.8788	35.2332	41.4724	39.4671
2016	Aug	201608	1	0	250	687	937	63	190	345	63	456	233	253	801	296	10691	2074	8617	359.835	551.591	313.682	25.2	27.6565	27.0011	18.2609	51.0965	36.9538
2016	Sept	201609	1	0	250	762	1012	139	248	250	139	500	248	387	750	387	10691	2074	8617	359.835	551.591	313.682	55.6	32.5459	38.2411	55.6	49.6	51.6
2016	Oct	201610	1	0	153	558	711	18	70	135	35	316	80	88	451	115	10691	2074	8617	359.835	551.591	313.682	11.7647	12.5448	12.3769	25.9259	25.3165	25.4989
2016	Nov	201611	1	0	124	469	593	27	66	110	30	261	54	93	371	84	10691	2074	8617	359.835	551.591	313.682	21.7742	14.0725	15.683	27.2727	20.6897	22.6415
2016	Dec	201612	1	0	86	220	306	34	36	45	15	60	15	70	105	30	10691	2074	8617	359.835	551.591	313.682	39.5349	16.3636	22.8758	33.3333	25	28.5714
2017	Jan	201701	1	0	168	710	878	43	164	248	80	320	74	207	568	154	11360	2204	9156	359.835	551.591	313.682	25.5952	23.0986	23.5763	32.2581	23.125	27.1127
2017	Feb				157	481	638	17	68	140	25	244	45	85	384	70	11360	2204	9156
2017	Mar				170	512	682	21	38	200	20	276	15	59	476	35	11360	2204	9156
2017	Apr	201704	1	1	142	493	635	13	45	100	30	310	98	58	410	128	11360	2204	9156	38.3803	78.0399	28.8336	9.15493	9.12779	9.13386	30	31.6129	31.2195
2017	May	201705	1	1	199	896	1095	27	92	120	15	300	25	119	420	40	11360	2204	9156	38.3803	78.0399	28.8336	13.5678	10.2679	10.8676	12.5	8.33333	9.52381
2017	Jun	201706	1	1	110	386	496	9	28	80	10	310	22	37	390	32	11360	2204	9156	38.3803	78.0399	28.8336	8.18182	7.25389	7.45968	12.5	7.09677	8.20513
2017	Jul	201707	1	1	29	304	333	14	40	85	11	153	21	54	238	32	11360	2204	9156	38.3803	78.0399	28.8336	48.2759	13.1579	16.2162	12.9412	13.7255	13.4454
2017	Aug	201708	1	1	39	97	136	5	14	59	8	127	16	19	186	24	11360	2204	9156	38.3803	78.0399	28.8336	12.8205	14.433	13.9706	13.5593	12.5984	12.9032
2017	Sep	201709	1	1	31	252	283	5	32	32	5	100	10	37	132	15	11360	2204	9156	38.3803	78.0399	28.8336	16.129	12.6984	13.0742	15.625	10	11.3636
2017	Oct	201710	1	1	25	161	186	5	11	20	3	30	1	16	50	4	11360	2204	9156	38.3803	78.0399	28.8336	20	6.8323	8.60215	15	3.33333	8
2017	Nov	201711	1	1	68	272	340	11	88	110	13	122	11	99	232	24	11360	2204	9156	38.3803	78.0399	28.8336	16.1765	32.3529	29.1176	11.8182	9.01639	10.3448
2017	Dec	201712	1	1	155	419	574	38	89	89	14	118	16	127	207	30	11360	2204	9156	38.3803	78.0399	28.8336	24.5161	21.2411	22.1254	15.7303	13.5593	14.4928
2018	Jan	201801	1	1	121	901	1022	38	22	180	38	98	22	60	278	60	11609	2252	9357	38.3803	78.0399	28.8336	31.405	2.44173	5.87084	21.1111	22.449	21.5827
2018	Feb	201802	1	1	742	226	968	13	65	131	20	200	16	78	331	36	11609	2252	9357	38.3803	78.0399	28.8336	1.75202	28.7611	8.05785	15.2672	8	10.8761
2018	March	201803	1	1	187	693	880	6	36	80	5	181	6	42	261	11	11609	2252	9357	38.3803	78.0399	28.8336	3.20856	5.19481	4.77273	6.25	3.31492	4.21456
2016	Feb	201602	0	0	836	937	1773	442	690	832	207	1491	154	1132	2323	361	22425	3700	18725	130.613	359.73	85.3405	52.8708	73.6393	63.8466	24.8798	10.3286	15.5402
2016	Mar	201603	0	0	904	1028	1932	347	625	832	207	1491	154	972	2323	361	22425	3700	18725	130.613	359.73	85.3405	38.385	60.7977	50.3106	24.8798	10.3286	15.5402
2016	Apr	201604	0	0	823	921	1744	252	368	387	97	579	127	620	966	224	22425	3700	18725	130.613	359.73	85.3405	30.6197	39.9566	35.5505	25.0646	21.9344	23.1884
2016	May	201605	0	0	589	1226	1815	245	520	536	133	1110	205	765	1646	338	22425	3700	18725	130.613	359.73	85.3405	41.5959	42.4144	42.1488	24.8134	18.4685	20.5346
2016	Jun	201606	0	0	1034	984	2018	276	540	638	116	1263	207	816	1901	323	22425	3700	18725	130.613	359.73	85.3405	26.6925	54.878	40.4361	18.1818	16.3895	16.9911
2016	Jul	201607	0	0	555	1273	1828	311	472	635	135	1075	223	783	1710	358	22425	3700	18725	130.613	359.73	85.3405	56.036	37.0778	42.8337	21.2598	20.7442	20.9357
2016	Aug	201608	0	0	792	660	1452	235	370	564	66	959	195	605	1523	261	22425	3700	18725	130.613	359.73	85.3405	29.6717	56.0606	41.6667	11.7021	20.3337	17.1372
2016	Sept	201609	0	0	565	1294	1859	170	288	357	86	844	137	458	1201	223	22425	3700	18725	130.613	359.73	85.3405	30.0885	22.2566	24.6369	24.0896	16.2322	18.5679
2016	Oct	201610	0	0	881	959	1840	104	199	244	74	224	22	303	468	96	22425	3700	18725	130.613	359.73	85.3405	11.8048	20.7508	16.4674	30.3279	9.82143	20.5128
2016	Nov	201611	0	0	551	656	1207	83	219	197	60	209	63	302	406	123	22425	3700	18725	130.613	359.73	85.3405	15.0635	33.3841	25.0207	30.4569	30.1435	30.2956
2016	Dec	201612	0	0	220	604	824	43	112	199	43	79	25	155	278	68	22425	3700	18725	130.613	359.73	85.3405	19.5455	18.543	18.8107	21.608	31.6456	24.4604
2017	Jan	201701	0	0	871	660	1531	99	274	441	107	274	86	373	715	193	14674	2417	12257	130.613	359.73	85.3405	11.3662	41.5152	24.3632	24.263	31.3869	26.993
2017	Feb				840	1036	1876	59	274	335	63	286	74	333	621	137	14674	2417	12257
2017	Mar				352	1173	1525	57	256	228	19	352	49	313	580	68	14674	2417	12257
2017	Apr	201704	0	1	335	1150	1485	63	627	313	42	573	68	690	886	110	14674	2417	12257	78.1655	194.042	55.3153	18.806	54.5217	46.4646	13.4185	11.8674	12.4153
2017	May	201705	0	1	449	1698	2147	141	794	299	29	544	68	935	843	97	14674	2417	12257	78.1655	194.042	55.3153	31.4031	46.7609	43.5491	9.699	12.5	11.5065
2017	Jun	201706	0	1	394	1000	1394	73	581	329	59	541	109	654	870	168	14674	2417	12257	78.1655	194.042	55.3153	18.5279	58.1	46.9154	17.9331	20.1479	19.3103
2017	Jul	201707	0	1	278	703	981	39	363	258	45	386	71	402	644	116	14674	2417	12257	78.1655	194.042	55.3153	14.0288	51.6358	40.9786	17.4419	18.3938	18.0124
2017	Aug	201708	0	1	164	658	822	63	221	184	43	263	49	284	447	92	14674	2417	12257	78.1655	194.042	55.3153	38.4146	33.5866	34.5499	23.3696	18.6312	20.5817
2017	Sep	201709	0	1	73	564	637	53	121	77	10	231	25	174	308	35	14674	2417	12257	78.1655	194.042	55.3153	72.6027	21.4539	27.3155	12.987	10.8225	11.3636
2017	Oct	201710	0	1	15	356	371	43	202	133	13	207	15	245	340	28	14674	2417	12257	78.1655	194.042	55.3153	286.667	56.7416	66.0377	9.77444	7.24638	8.23529
2017	Nov	201711	0	1	85	1323	1408	46	254	209	15	431	43	300	640	58	14674	2417	12257	78.1655	194.042	55.3153	54.1176	19.1988	21.3068	7.17703	9.9768	9.0625
2017	Dec	201712	0	1	414	1156	1570	89	416	233	35	385	41	505	618	76	14674	2417	12257	78.1655	194.042	55.3153	21.4976	35.9862	32.1656	15.0215	10.6494	12.2977
2018	Jan	201801	0	1	478	1002	1480	113	165	256	54	339	39	278	595	93	14994	2470	12524	78.1655	194.042	55.3153	23.6402	16.4671	18.7838	21.0938	11.5044	15.6303
2018	Feb	201802	0	1	503	1185	1688	28	139	304	70	448	52	167	752	122	14994	2470	12524	78.1655	194.042	55.3153	5.5666	11.73	9.89336	23.0263	11.6071	16.2234
2018	March	201803	0	1	314	863	1177	50	96	151	54	247	98	146	398	152	14994	2470	12524	78.1655	194.042	55.3153	15.9236	11.124	12.4044	35.7616	39.6761	38.191

## Sheet: Sheet1
Variable name	Description
Under5OPDvists	Under five OPD visits
OVer5OPDvists	Five and over OPD visits
ALLOPDvisits	Overall (under 5 plus 5 and over) OPD visits
MOH 204AUnder5	Suspected malaria cases among under 5
MOH 204AOver5	Suspected malaria cases among 5 and over
Total tested <5	Total number tested among under 5
Total positive<5	Total number who tested positive for malaria among under 5
Total tested>5	Total number tested among five and over
Total positive >5	Total number who tested positive for malaria among 5 and over
Overallsuspected cases	Overall total of suspected malaria cases
Overalltested	Total number who were tested for malaria
Overallpos	Total number who were positive for malaria
Overall Catchement Pop	Overall (under 5 plus 5 and over) catchment population
Catchment pop<5	Catchment population for under 5
Catchment pop>5	Catchment population for 5 and over
Annual incidnceOverall	Annual malaria incidences for all the population (overall pos cases divided by mid-year catchment pop per 1000 pop)
AnnualIncidences<5	Annual malaria incidences for under pop (under 5 pos cases divided by under 5 mid-year catchment pop per 1000 pop)
AnnualIncidences>5	Annual malaria incidences for those 5 and over
Proportion<5	Propotion of OPD visits as a result of suspected malaria among under 5 (totalunder 5 tested divided by under OPD visits)
Proportion>5	Propotion of OPD visits as a result of suspected malaria among 5 and over (total 5 and over tested divided by under OPD visits)
Overallproportion	Proportion of OPD visits as a result of suspected malaria cases (total tested divided by overall OPD visits)
TPR<5	Testing positivity rate among under 5 (total under 5 pos divided by total under 5 tested)
TPR>5	Testing positivity rate among 5 and over
OverallTPR	Testing positivity rate overally
